# Supplementary material for: Programmed cell death 4 as an endogenous suppressor of BDNF translation is involved in stress-induced depression
Source: Mol Psychiatry. 2020 Mar 16;26(6):2316–33. doi: 10.1038/s41380-020-0692-x (PMC8440200; doi:10.1038/s41380-020-0692-x)
Supplement: Supplementary file 2 — Supplementary Table 2 [file 41380_2020_692_MOESM2_ESM.xlsx]

## Sheet: Sheet1
Supplementary Table 2．Information of Pdcd4 gene expression in postmortem human Brain tissues used in this study
Region	Sample	Exp. value	Exp. fold change	Reference	No. GEO database
HIP	Control	81.2273	1.2817	R Kohen, A Dobra, JH Tracyand E Haugen. Transcriptome profiling of human hippocampus dentate gyrus granule cells in mental illness. Transl Psychiatry 2014; 4, e366; 1-8.	GSE42546
	N=15	76.3083	1.20408
		74.8676	1.18135
		34.25	0.540437
		40	0.631168
		74.1724	1.17038
		71.7671	1.13243
		82.3667	1.29968
		71	1.12032
		68.3918	1.07917
		73.0476	1.15263
		65.8163	1.03853
		63.0316	0.994587
		70.4068	1.11096
		78.7733	1.24298
		71.7032	1.13142
		76.037	1.1998
		61	0.962531
		86.3615	1.36272
		38.3333	0.604869
		47.6667	0.752141
		79.625	1.25642
		14	0.220909
		24.6667	0.38922
		69.6889	1.09963
		63.6327	1.00407
		33	0.520713
		72.8667	1.14978
		73.855	1.16537
	Major depression	85.5401	1.34975
	N=15	82.4231	1.30057
		80.5439	1.27092
		78.2763	1.23514
		72.2	1.13926
		67.5517	1.06591
		67.2778	1.06159
		64.5839	1.01908
		68.9388	1.0878
		62.4091	0.984765
		73.5806	1.16104
		73.5106	1.15994
		73.9719	1.16722
		67.2027	1.0604
		83	1.30967
		91.4	1.44222
		67.3795	1.06319
	Bipolar disorder	88	1.38857
	N=15	75.0667	1.18449
		80.6522	1.27263
		67.8815	1.07111
		68.0962	1.0745
		81.2188	1.28157
		83.1217	1.31159
		83.2847	1.31416
		61.6269	0.972422
		80.92	1.27685
		70.6912	1.11545
		11	0.173571
		95.7404	1.51071
		80.1593	1.26485
		69.6769	1.09945
		52	0.820518
	Schizophrenia	65.2595	1.02974
	N=15	60.5	0.954641
		71.1837	1.12322
		72.2188	1.13955
		78.2069	1.23404
		71.0427	1.121
		75.5312	1.19182
		72.6218	1.14591
		76.1413	1.20145
		94.9012	1.49746
		95.25	1.50297
		100	1.57792
		54.7917	0.864568
		81.3333	1.28337
		74.5556	1.17643
		77.4878	1.22269
		66.4754	1.04893
	Control	55.15	1.08087	Thomas A. Lanz, Veronica Reinhart, Mark J. Sheehan, Stacey J. Sukoff Rizzo, Susan E. Bove, Larry C. James,Dmitri Volfson, David A. Lewis and Robin J. Kleiman. Postmortem transcriptional profiling reveals widespread increase in inflammation in schizophrenia: a comparison of prefrontal cortex, striatum, and hippocampus among matched tetrads of controls with subjects diagnosed with schizophrenia, bi…	GSE53987
	N=19	52.88	1.03638
		46.74	0.916042
		49.93	0.978561
		39.31	0.770423
		44.39	0.869985
		54.05	1.05931
		56.24	1.10223
		48.36	0.947791
		48.66	0.953671
		53.66	1.05166
		58.07	1.13809
		38.88	0.761996
		43.1	0.844702
		56.31	1.1036
		51.9	1.01717
		55.93	1.09615
		64.87	1.27137
	Major depression	46	0.901538
	N=19	40.26	0.789042
		57.64	1.12967
		51.89	1.01697
		67.06	1.31429
		46.39	0.909182
		64.81	1.27019
		44.17	0.865673
		50.09	0.981697
		60.73	1.19023
		61.14	1.19826
		58.37	1.14397
		56.31	1.1036
		55	1.07793
		54.06	1.0595
		60.51	1.18592
		49.78	0.975621
	Bipolar disorder	75.67	1.48303
	N=19	48.9	0.958375
		42.61	0.835099
		62.52	1.22531
		64.02	1.25471
		58.07	1.13809
		55.93	1.09615
		62.83	1.23138
		47.7	0.934856
		57.56	1.1281
		53.54	1.04931
		61.92	1.21355
		53.28	1.04422
		41.89	0.820988
		63.87	1.25177
		46.06	0.902714
		33.04	0.64754
		42.16	0.82628
	Schizophrenia	55.86	1.09478
	N=19	59.93	1.17455
		56.13	1.10007
		76.06	1.49067
		74.17	1.45363
		40.74	0.79845
		56.57	1.1087
		63.54	1.2453
		53.13	1.04128
		63.71	1.24863
		57.97	1.13613
		48.08	0.942304
		48.53	0.951123
		41.85	0.820204
		47.35	0.927997
PFC	Control	0.0940171	0.468464	Iwamoto K, Kakiuchi C, Bundo M, Ikeda K et al. Molecular characterization of bipolar disorder by comparing gene expression profiles of postmortem brains of major mental disorders. Mol Psychiatry 2004 Apr; 9(4):406-16.	GSE12654
	N=15	0.121739	0.641441
		0.455959	2.72688
		0.206667	1.17137
		0.156342	0.857354
		0.0291971	0.0640052
		0.0649351	0.287
		0.397351	2.36118
		0.333333	1.96173
		0.16726	0.925479
		0.027027	0.0504644
		0.287554	1.67608
		0.0754717	0.352746
		0.252252	1.45581
		0.0189394	0
	Major depression	0.0483871	0
	N=11	0.316667	2.05082
		0.220657	1.31689
		0.363636	2.40987
		0.103976	0.42494
		0.219931	1.31134
		0.239892	1.46393
		0.22	1.31187
		0.133333	0.649355
		0.189655	1.0799
		0.269504	1.69029
	Bipolar disorder	0.0483871	0
	N=11	0.240132	1.46576
		0.378299	2.52196
		0.248521	1.52989
		0.283333	1.79601
		0.328025	2.13765
		0.214612	1.27068
		0.287611	1.82871
		0.15528	0.817125
		0.271375	1.70459
		0.124183	0.579409
	Schizophrenia	0.027933	0
	N=13	0.11032	0.544636
		0.17619	0.980082
		0.230769	1.34089
		0.0309278	0.0197977
		0.25	1.46802
		0.131222	0.682812
		0.13	0.674734
		0.217172	1.251
		0.218069	1.25693
		0.0392157	0.0745865
		0.263158	1.555
		0.108871	0.535057
	Control	17.27	0.819035	Thomas A. Lanz, Veronica Reinhart, Mark J. Sheehan, Stacey J. Sukoff Rizzo, Susan E. Bove, Larry C. James,Dmitri Volfson, David A. Lewis and Robin J. Kleiman. Postmortem transcriptional profiling reveals widespread increase in inflammation in schizophrenia: a comparison of prefrontal cortex, striatum, and hippocampus among matched tetrads of controls with subjects diagnosed with schizophrenia, bi…	GSE53987
	N=19	25.99	1.23258
		20.94	0.993086
		16.63	0.788683
		20.3	0.962734
		19.68	0.93333
		17.36	0.823303
		22.94	1.08794
		29.93	1.41944
		21.94	1.04051
		19.07	0.904401
		22.92	1.08699
		26.27	1.24586
		17.82	0.845119
		21.04	0.997828
		16.39	0.777301
		21.1	1.00067
		23.17	1.09884
		19.87	0.942341
	Major depression	35.62	1.68929
	N=19	22.29	1.05711
		22.3	1.05758
		34.16	1.62005
		24.41	1.15765
		18.7	0.886853
		24.69	1.17093
		13.62	0.645933
		24.66	1.16951
		26.33	1.24871
		15.17	0.719442
		24.97	1.18421
		18.14	0.860295
		19.56	0.927639
		20.1	0.953249
		22.15	1.05047
		24.42	1.15813
	Bipolar disorder	25.44	1.2065
	N=19	20.62	0.97791
		27.49	1.30372
		17.87	0.84749
		16.96	0.804333
		31.24	1.48157
		19.41	0.920525
		14.3	0.678182
		22.68	1.07561
		40.91	1.94017
		15.22	0.721813
		29.52	1.4
		26.89	1.27527
		19.08	0.904875
		25.76	1.22168
		18.76	0.889699
		26.43	1.25345
	Schizophrenia	31.08	1.47398
	N=19	15.63	0.741258
		10.29	0.488006
		21.52	1.02059
		24.61	1.16714
		15.12	0.717071
		9.2	0.436313
		33.52	1.5897
		16.49	0.782043
		20.11	0.953723
		19.89	0.943289
		13.04	0.618426
		24.67	1.16998
		23.68	1.12303
		21.29	1.00968
